# Supplementary material for: Ultrahigh Performance Triboelectric Nanogenerator Enabled by Charge Transmission in Interfacial Lubrication and Potential Decentralization Design
Source: Research (Wash D C). 2022 Jul 5;2022:9812865. doi: 10.34133/2022/9812865 (PMC9285635; doi:10.34133/2022/9812865)
Supplement: Supplementary Materials — Figure S1: fundamental mechanism of charge space accumulation (CSA) strategy. Figure S2: the conductive carriers in oil that affect surface charge of LP-TENG. Figure S3: schematic of the system for testing the I-V curve of the insulating oil. Figure S4: I-V curve of the insulating oil and charge output of LP-TENG under different lubrication liquid. Figure S5: the output performance of LP-TENG with different lubrication liquid. Figure S6: verifying the charge-liquid transmission effect. Figure S7: other factors that affect the output of LP-TENG. Figure S8: simulation of the effect of VB bars. Figure S9: the device design parameters of VB bar for experimental investigation. Figure S10: matching impendence measurement of LP-TENG at speed of 0.1 m s−1. Figure S11: driving force and equivalent frictional coefficient test of LP-TENG. Figure S12: tribological characterization of different materials. Figure S13: adjustable load pressure. Figure S14: the output waveforms of S-TENG in air at different stage in the cycles. Figure S15: the output performance of S-TENG in air. Figure S16: characterization of the surface wear for PTFE. Figure S17: the output performance of LP-TENG. Figure S18: the long-term durability of LP-TENG. Figure S19: the surface microscopic images of PTFE after different operation cycles. Figure S20: the output waveforms of LP-TENG at different stage in the 500,000 cycles. Figure S21: the detail waveform of 500,000 cycles durability test. Figure S22: the SEM images of PTFE and nylon treaded by different liquid. Figure S23: photograph of rotational LP-TENG. Figure S24: the output performance of rotary LP-TENG. Figure S25: the voltage curves of charging different capacitors. Figure S26: powering two commercial hygrothermometers. Figure S27: the charging curve of a 3.3 mF capacitor during the cell phone charging process. Figure S28: the circuit diagram and photo of power management circuit. Table S1: the parameters of lubrication liquids. Table S2: parameter [file 9812865.f1.zip]

Archive with 6 entries (6 files):
- Hu_Supplementary Materials.pdf
- Supplementary Video 1.mp4
- Supplementary Video 2.mp4
- Supplementary Video 3.mp4
- Supplementary Video 4.mp4
- Supplementary Video 5.mp4
